# Supplementary material for: Design and Factorial Optimization of Curcumin and Resveratrol Co-Loaded Lipid Nanocarriers for Topical Delivery
Source: Pharmaceutics. 2026 Jan 15;18(1):109. doi: 10.3390/pharmaceutics18010109 (PMC12845360; doi:10.3390/pharmaceutics18010109)
Supplement: Supplementary file 1 [file pharmaceutics-18-00109-s001.zip]

Archive with 1 entries (1 files):
- pharmaceutics-3988774-supplementary.pdf
